# Supplementary material for: A Prognostic Microenvironment-Related Immune Signature via ESTIMATE (PROMISE Model) Predicts Overall Survival of Patients With Glioma
Source: Front Oncol. 2020 Dec 7;10:580263. doi: 10.3389/fonc.2020.580263 (PMC7793983; doi:10.3389/fonc.2020.580263)
Supplement: Supplementary File S1 — Gene list of feature DEGs based on ESTIMATE in TCGA-glioma. [file Table_1.xls]

Gene	logFC
A2M	1.09118826539808
ABCC3	1.73254732614233
ABI3	1.32273829851044
ACP5	1.31297034120692
ACPP	1.5791689637015
ACTG2	2.42187294829212
ADA2	1.30487263138503
ADAM28	1.44443377356565
ADAP2	1.23580402737643
ADGRE1	2.41776624770463
ADGRE2	1.49054379333899
ADIG	1.12986102713615
AIF1	1.58191157833807
AKR1B10	1.69457890572253
AKR1B15	1.07028325784419
AL049839.2	1.63890630401038
ALDH3A1	2.70053416729736
ALOX15B	1.36220446832256
ALOX5	1.73838886979131
ALOX5AP	1.90422353547634
ALPK1	1.06848038385567
AMIGO2	1.27716639105051
ANG	1.0456438973069
ANKRD1	1.67676701849844
ANKRD22	1.74713967686981
ANXA1	1.25124535556186
ANXA2	1.24272633886201
AOAH	1.42529872837351
APBB1IP	1.38364397567809
APCDD1L	2.27214683450025
APOBEC3C	1.25734664578157
APOBEC3D	1.09987100059728
APOBEC3F	1.06314462630521
APOBEC3G	1.32302115553153
APOBR	1.16614722830417
APOC2	1.34566162024406
APOC4-APOC2	1.291950440247
APOH	1.37240541495345
APOL1	1.38446874056369
AQP9	1.53302232942891
AREG	3.80454306753589
ARHGAP15	1.3841400613474
ARHGAP30	1.30632165411231
ARHGAP9	1.18522093146824
ARHGDIB	1.2357302426393
ARL11	1.66804607870415
ARMC3	1.90696359797105
ARPC1B	1.36175394805307
ARSI	1.30927689211736
ASCL2	1.22140145142939
ASGR2	1.61737820964001
ASPN	2.33724730544543
ATP8B4	1.18587589329249
B4GALT1	1.40398520454303
BATF	1.91056721509135
BCL2A1	2.1837144663149
BDKRB2	1.55316805088734
BIN2	1.27849550007485
BIRC3	1.22064127607218
BLNK	1.33435084636873
BST2	1.11367499884271
BTK	1.31311034011345
C10orf105	1.21824026634726
C10orf55	1.09487814219501
C11orf21	1.14493719139029
C11orf45	1.08084813393224
C11orf88	3.30106930321634
C15orf48	1.29378992313538
C16orf54	1.58349458899307
C19orf38	1.53732557910047
C19orf84	1.16149631419026
C1orf158	1.75503651759965
C1orf162	1.34928432900086
C1orf194	1.26865490341272
C1orf87	2.14769741558105
C1QA	1.78762386239493
C1QB	1.79187536335734
C1QC	1.69088881232125
C1R	1.6287038176277
C1RL	1.21381091451725
C1S	1.55844761946684
C2	1.65662120349719
C3	1.88418797399778
C3AR1	1.58720574092039
C4A	1.08815902380714
C4B	1.23474299403525
C5AR1	1.74503027120803
C5AR2	1.2200555282318
C6	3.36408000724972
C7	1.70202819089497
C7orf57	2.05817315418486
C8orf34	1.12763414737886
C9orf135	1.47070311213483
CA3	1.60471742961129
CALHM6	1.81069071859666
CAMP	2.08957896454203
CAPG	1.24088911327907
CAPSL	2.02286490001545
CARD16	1.40033655333391
CASP1	1.3810268354353
CASP4	1.32430411289608
CASP5	1.66156143299254
CASS4	1.0738381294349
CATIP	1.45607980152346
CCDC190	1.21180084146913
CCL13	2.34227766903338
CCL17	1.46730297778182
CCL18	2.90845662539724
CCL19	1.17441826638466
CCL2	2.0340758315029
CCL20	2.49846997668724
CCL22	1.75190585266542
CCL23	3.21383765726692
CCL26	2.30791932877303
CCL3	1.51774701166556
CCL3L1	1.49175219216243
CCL4	1.62741512997677
CCL4L2	1.52135104028216
CCL5	1.7436528597023
CCL8	2.73857350230991
CCR1	1.6551909887394
CCR2	2.57881405834824
CCR5	1.94295980187129
CCR7	1.34615498726559
CCRL2	1.2350070968428
CD14	1.86301325337234
CD163	2.32272493408704
CD180	1.47079390596905
CD1C	1.6526680179819
CD2	2.06356050090513
CD200R1	1.20951498964576
CD209	1.31437643779925
CD226	1.24197649681043
CD274	1.36842401851079
CD28	1.37702183215653
CD300A	1.45580841728401
CD300C	1.53911080996165
CD300E	1.80559743408178
CD300LB	1.67942533368088
CD300LF	1.5392932722565
CD33	1.58499640702502
CD36	1.1359791248689
CD37	1.43473149424131
CD3D	1.9359667610229
CD3E	1.89004224131495
CD4	1.35961801466886
CD44	1.21482727647555
CD48	1.63395036639287
CD5	1.35568012223166
CD52	1.43997488750084
CD53	1.58707621200904
CD68	1.19702370609438
CD69	1.78766872395091
CD7	1.57834928713245
CD70	2.0962355985043
CD74	1.72425949416653
CD79B	1.3447226235197
CD84	1.56084124661751
CD86	1.58096934471859
CD8B	1.8167466707377
CD96	1.85760221181818
CDCP1	1.68602797115874
CEACAM1	1.50567459844148
CEACAM21	1.3567699262997
CEACAM4	2.16377843866074
CEBPA	1.18827215581438
CEBPB	1.06936248123486
CEBPE	1.22444522788225
CFAP100	1.87444314440045
CFAP45	2.16749836090693
CFAP54	1.08053800812455
CFAP57	1.61362495940557
CFAP73	1.64543835023736
CFAP99	1.24558012911157
CFB	1.20341335739709
CFD	1.49688019247449
CFI	1.50201516023797
CH25H	1.67123665560452
CHI3L1	1.86032281515917
CHI3L2	2.62584308531576
CIITA	1.87526201462319
CISH	1.63785073683706
CLCA2	1.7055833739363
CLCF1	1.35217235499899
CLDN23	1.75768976222844
CLEC10A	1.82852687169924
CLEC12A	1.91986089736537
CLEC17A	1.8223116702137
CLEC2B	1.65187235306311
CLEC5A	1.53013929133434
CLEC7A	1.67436901960524
CLECL1	1.601468907384
CMTM7	1.21166072837433
COL14A1	1.55379055044095
COL15A1	1.49381731408614
COL1A1	2.19594837947088
COL3A1	1.78989869115393
COL6A2	2.10489548579323
COL6A3	3.16231156246126
COL8A1	1.86316812331237
COL8A2	1.72842295694413
COLEC12	1.2491941844492
COMP	2.47470469098728
CP	2.45390745697524
CPA3	1.99118460770356
CPED1	1.04792249634728
CPM	1.73699796842891
CPVL	1.18624844770866
CR1	1.86183148788649
CRB2	1.1005831260576
CRTAM	2.24007080631054
CRYBB1	1.18708105826867
CRYBG1	1.48979285103046
CSF1R	1.41549083634363
CSF2RA	1.27676973352252
CSF2RB	1.79092625643588
CSF3	1.5878205896378
CSF3R	1.40394799846764
CST7	1.55140756804491
CSTA	2.06782911371652
ABCC8	-1.28223722706901
ACTL6B	-1.30128260952863
ADAM11	-1.20653392465981
AGAP2	-1.41270663217416
AKAIN1	-1.23459694802778
AL353588.1	-1.46917249994732
ALOX12B	-1.38875037662517
AMER3	-1.39216353871217
ANKRD55	-1.32515784093082
ATCAY	-1.09672956243526
BARHL1	-1.41435401707328
BEND4	-1.34951800713486
C20orf204	-1.19150067556432
CABP1	-1.37401135016769
CACNA1I	-1.2701855751993
CACNG2	-1.46337525784846
CALHM1	-1.32787924883797
CAMK2A	-1.50422152853863
CAMK4	-1.27713691352718
CAMKV	-1.26307725328662
CARTPT	-1.98464089262423
CBLN2	-1.36566851680251
CCKBR	-1.44071144873593
CD300LG	-1.17260747569844
CDH9	-1.34762859035439
CDK5R2	-1.32848330964473
CELF3	-1.14878408133971
CELF4	-1.22436717015905
CELSR3	-1.13170121314615
CHGA	-1.28242713809895
CHGB	-1.32035091386303
CHRM1	-1.34054505436201
CHRNB2	-1.16476023223731
CIDEA	-1.47857167255957
CKMT1B	-1.16166295294325
CLVS1	-1.35791744760153
CNTNAP5	-1.1336213636048
COL2A1	-3.13453568686701
CORO6	-1.20592168450403
CPLX1	-1.12000865310453
CPLX2	-1.35832741480811
CPNE9	-1.25502259762521
