# Supplementary material for: A Prognostic Microenvironment-Related Immune Signature via ESTIMATE (PROMISE Model) Predicts Overall Survival of Patients With Glioma
Source: Front Oncol. 2020 Dec 7;10:580263. doi: 10.3389/fonc.2020.580263 (PMC7793983; doi:10.3389/fonc.2020.580263)
Supplement: Supplementary File S3 — Gene list of DEGs based on ESTIMATE in independent cohorts. [file Table_3.xls]

id	HR	HR.95L	HR.95H	pvalue
CHI3L1	1.000273858	1.000193413	1.000354309	2.51E-11
APOBEC3C	1.054832398	1.037517666	1.072436089	2.59E-10
COL8A1	1.049339254	1.032688842	1.066258126	3.60E-09
CASP4	1.260583041	1.167125869	1.36152376	3.81E-09
CLDN23	1.550393484	1.337420775	1.797280257	6.01E-09
APOBEC3F	1.711098173	1.425909921	2.053325328	7.74E-09
APOBEC3G	1.296651807	1.184212557	1.419766999	1.98E-08
CARD16	1.102106712	1.062968184	1.142686322	1.36E-07
APOBEC3D	2.114076429	1.591761872	2.807781255	2.33E-07
CSTA	1.19127044	1.114780609	1.273008564	2.35E-07
CD300E	2.202571566	1.630076854	2.976130536	2.72E-07
BDKRB2	1.44091711	1.250295665	1.660600909	4.53E-07
CAPG	1.012979401	1.007914204	1.018070053	4.60E-07
CASP1	1.095191204	1.056978468	1.134785439	5.22E-07
CRB2	1.036944846	1.021876161	1.052235736	1.19E-06
APOBR	1.178462414	1.102902894	1.259198493	1.19E-06
ANXA2	1.013437928	1.007957166	1.018948492	1.40E-06
CLEC5A	1.126514704	1.073197921	1.182480281	1.47E-06
CD96	3.789814514	2.197814408	6.534989486	1.65E-06
CD274	1.179716002	1.102150918	1.262739815	1.91E-06
ALOX5AP	1.0125114	1.007109904	1.017941866	5.22E-06
C11orf21	4.094358643	2.222716457	7.542020325	6.11E-06
CCR2	1.643836041	1.325277055	2.038967565	6.12E-06
C1RL	1.045369085	1.025302726	1.065828166	7.23E-06
CD5	1.784124225	1.384442417	2.29919223	7.69E-06
CCR5	1.191920917	1.102728894	1.288327058	9.68E-06
CLEC12A	1.640899022	1.316820031	2.04473621	1.03E-05
CDCP1	1.287540129	1.150408682	1.44101797	1.09E-05
ANXA1	1.005777602	1.003191038	1.008370834	1.16E-05
C5AR1	1.031864889	1.017324625	1.046612972	1.48E-05
CEACAM1	2.157535874	1.516270985	3.070006018	1.93E-05
ANG	1.157258309	1.080965932	1.238935246	2.70E-05
CD74	1.000658371	1.000347756	1.000969083	3.25E-05
CD2	1.145964224	1.074506443	1.222174153	3.36E-05
CISH	1.166352295	1.083451953	1.255595759	4.30E-05
C2	1.087257198	1.043989871	1.132317706	5.40E-05
ARSI	1.051105223	1.025906242	1.076923159	5.68E-05
BST2	1.003383691	1.001723396	1.005046738	6.39E-05
CD226	2.814763712	1.689825257	4.688588197	7.03E-05
CD3E	1.226826052	1.10904821	1.357111573	7.19E-05
CD79B	1.588231361	1.263435296	1.996523972	7.40E-05
CD300LF	1.231912433	1.111116683	1.365840568	7.46E-05
C16orf54	1.669368119	1.291209175	2.158279209	9.23E-05
ALOX5	1.053243807	1.026161252	1.081041127	9.50E-05
CD180	1.274679257	1.127978981	1.440458763	0.000100063
CLEC7A	1.104797516	1.050678882	1.161703705	0.000100602
CP	1.018776177	1.0092545	1.028387684	0.000103289
ABCC3	1.02896221	1.013858339	1.04429109	0.000154229
CD44	1.007109453	1.00340392	1.01082867	0.000165363
CLEC2B	1.081334776	1.037460666	1.127064318	0.000215451
CCL5	1.035564254	1.016407644	1.055081915	0.000244197
CHI3L2	1.001867043	1.00086318	1.002871913	0.000265498
CD48	1.141778921	1.063042722	1.226346859	0.000275906
CD8B	1.716405598	1.282631965	2.296877247	0.000278372
CSF2RB	1.197924786	1.086125073	1.321232544	0.000303032
C10orf105	1.123315666	1.054371835	1.196767634	0.00032032
CSF3R	1.097247754	1.043022847	1.154291718	0.000332023
CD3D	1.152256975	1.065520629	1.246053902	0.000386139
C1R	1.003767053	1.001680532	1.005857919	0.000397806
ARHGAP15	1.621544276	1.239365964	2.121573379	0.000423725
ALPK1	1.450653376	1.178383488	1.785832233	0.000452106
CASP5	2.043822653	1.362510048	3.065820353	0.000550062
C3	1.002128172	1.000910785	1.00334704	0.000608346
C11orf45	1.824181063	1.291694793	2.576178653	0.00064177
COL8A2	1.037115525	1.015556331	1.059132398	0.000673314
CD86	1.056087463	1.023217589	1.09001325	0.000717758
AMIGO2	1.073189308	1.030148968	1.118027903	0.000718857
ADIG	1.84674111	1.291249106	2.64120433	0.00077914
CD200R1	3.80890143	1.740679496	8.334521168	0.000816083
CST7	1.110293775	1.04419698	1.180574442	0.000834691
CLCF1	1.05072398	1.0206524	1.081681562	0.000838513
C1orf162	1.040413869	1.016298157	1.065101821	0.000929344
CD7	1.437703343	1.159148612	1.783197497	0.000953069
CD37	1.0449729	1.017956422	1.072706394	0.000996053
CD69	1.194539491	1.074337187	1.328190641	0.001019553
CCL20	1.097851973	1.038248928	1.160876665	0.001045741
C7	1.031967234	1.012654136	1.051648667	0.001096469
CR1	1.46731131	1.16525302	1.847669514	0.001112356
CCR7	1.465791054	1.164755695	1.8446301	0.001113103
ABI3	1.03458562	1.013615551	1.055989525	0.001136437
ASCL2	1.617698738	1.208950858	2.164644815	0.00120837
ARPC1B	1.017420114	1.006800275	1.028151972	0.001255821
ARHGAP30	1.069597057	1.026479162	1.114526146	0.001351415
CCRL2	1.329235289	1.115302226	1.584204186	0.001478788
CD33	1.288876094	1.101525315	1.508092063	0.001542715
ARHGAP9	1.167921335	1.060020712	1.286805277	0.001698185
CD53	1.009371238	1.00347844	1.015298642	0.001794356
CD163	1.003968256	1.001474321	1.006468403	0.001802884
CPVL	1.016287623	1.006025853	1.026654065	0.001807158
CFI	1.015859937	1.005839257	1.025980448	0.001863919
CIITA	1.072361969	1.026166392	1.120637162	0.001872991
BTK	1.126164139	1.044358873	1.214377262	0.00201519
CEBPA	1.039905143	1.014103079	1.066363695	0.002269883
ARL11	1.383850968	1.122277266	1.706390712	0.002372441
ADAM28	1.060460324	1.020937639	1.101513017	0.002451597
AQP9	1.048757765	1.016868613	1.081646966	0.002513236
CCR1	1.032030406	1.010859442	1.053644764	0.002870313
CD84	1.082770554	1.02677464	1.141820247	0.003333032
CD28	2.70761255	1.385220713	5.292417051	0.00358076
COL6A3	1.016228909	1.005230474	1.027347681	0.003736493
C1S	1.004315364	1.00138293	1.007256386	0.003898353
C11orf88	1.05946208	1.018690297	1.101865703	0.003916512
ARHGDIB	1.006986853	1.002223209	1.011773138	0.004003615
CLEC17A	1.205992525	1.061439435	1.370231707	0.004036699
C1QB	1.00088572	1.000281198	1.001490607	0.004078043
CD300C	1.14409308	1.043578882	1.254288486	0.004115908
C1QA	1.001117672	1.000352566	1.001883363	0.004188132
CD209	1.096460894	1.028388014	1.169039774	0.004863352
AMER3	0.880532141	0.805245828	0.962857333	0.005271342
APOC4-APOC2	1.781237955	1.186928538	2.673125257	0.005313779
CD300LB	2.35210922	1.28100679	4.318804416	0.005802797
C1QC	1.000886737	1.000252578	1.001521299	0.006126357
BATF	1.140600995	1.037692672	1.25371477	0.006393267
CFD	1.02295191	1.006191856	1.039991135	0.00709557
ABCC8	0.959542725	0.93059453	0.989391417	0.008233403
ALOX15B	1.045415281	1.011507538	1.080459679	0.00828825
CD4	1.015811626	1.00391974	1.027844377	0.009025477
CEACAM4	1.456838912	1.096444822	1.935692132	0.009460544
CEBPB	1.018438432	1.0044296	1.032642646	0.009726679
CD14	1.002474809	1.000567539	1.004385715	0.010962129
ATCAY	0.99388764	0.989190567	0.998607017	0.011190231
BIRC3	1.083105947	1.016467792	1.154112804	0.01373505
CD68	1.165652994	1.03072133	1.318248554	0.014604501
APCDD1L	1.07263728	1.013737109	1.134959669	0.014955678
CHGB	0.991910284	0.985412415	0.998451002	0.015424743
CCL2	1.004809049	1.000899612	1.008733756	0.015862658
BIN2	1.083376352	1.01469689	1.156704363	0.016548408
C3AR1	1.01251151	1.00223633	1.022892033	0.016885099
ACTL6B	0.98053842	0.964828798	0.996503832	0.017080422
CKMT1B	0.841165851	0.728901707	0.970720719	0.01795482
CELF3	0.980463055	0.964562091	0.996626148	0.018026612
CACNG2	0.935417528	0.885041628	0.988660786	0.018092333
C5AR2	1.52915898	1.073708393	2.177804699	0.018564322
ADAP2	1.045942788	1.007092671	1.086291607	0.020022113
APBB1IP	1.0225733	1.003134	1.042389306	0.022637345
B4GALT1	1.030044895	1.003559616	1.057229156	0.025926022
CASS4	1.26957319	1.028977736	1.566424645	0.025985557
AOAH	1.045624903	1.005290896	1.087577179	0.026223713
C6	1.21010072	1.022315206	1.4323799	0.026659097
CDK5R2	0.98261972	0.967473466	0.998003094	0.026955097
C10orf55	1.866498831	1.070739227	3.253656724	0.027734143
COL1A1	1.001850855	1.000202285	1.003502143	0.027758658
CD300A	1.030755491	1.003270305	1.058993651	0.02803938
APOC2	1.078077722	1.008064896	1.152953127	0.028204713
CELSR3	0.952077564	0.911081248	0.994918609	0.028756007
C4B	1.031454426	1.003100391	1.060609928	0.029433673
CHRNB2	0.958113271	0.921610644	0.996061674	0.030844119
CLEC10A	1.086571595	1.005885232	1.173730158	0.034942906
A2M	1.001474688	1.000100416	1.002850848	0.035441207
CCL8	1.059585123	1.003673036	1.118611931	0.036392323
CLCA2	1.141620337	1.007503635	1.293590365	0.037782648
COL3A1	1.001026933	1.00005111	1.002003708	0.039143689
CEBPE	3.62294876	1.062313062	12.35582823	0.039730972
BLNK	1.08102466	1.001303502	1.167093008	0.046229477
ASGR2	1.670002188	1.001612039	2.784418718	0.049282503
