# Supplementary material for: A Prognostic Microenvironment-Related Immune Signature via ESTIMATE (PROMISE Model) Predicts Overall Survival of Patients With Glioma
Source: Front Oncol. 2020 Dec 7;10:580263. doi: 10.3389/fonc.2020.580263 (PMC7793983; doi:10.3389/fonc.2020.580263)
Supplement: Supplementary File S4 — Prognostic DEGs identified using univariate cox regression. [file Table_2.xlsx]

## Sheet: Sheet1
Names	total	elements
GBM_immune_diff GBM_stromal_diff LGG_immune_diff LGG_stromal_diff	355	INSL3 NCF4 MMP7 LILRB2 SIRPB2 C15orf48 SLC2A5 SOD2 C16orf54 HLA-DRB5 CSF3R PTPN22 C5AR1 PIK3R5 SIGLEC9 TLR1 COL1A1 DLX2 CST7 CCL19 LAIR1 NPC2 C3 MZB1 GSDMA P4HA3 SAMSN1 FCN1 HLA-DRA RHOH GMFG GBGT1 PIK3AP1 DPYD LIF DAPP1 MFAP5 CHI3L1 CD53 CD300A FCGBP SAPCD2 LILRA6 HK3 KRT17 GPR132 SH2D2A HP MILR1 HCK CSTA TFEC CASP5 SLC17A9 IER3 ATP8B4 SLA IL1A HLA-DOA P2RY8 SPP1 ZDHHC22 OSM CD2 TLR5 FCGR3A IGLL…
GBM_immune_diff GBM_stromal_diff LGG_immune_diff	20	SLCO2B1 S100Z FOLR2 CD72 CHIT1 SP9 PI3 MRC1 ACP5 NABP1 ADTRP CFD CASS4 LBP LTB AGAP2 TMPRSS9 CYGB CD79A TNFAIP2
GBM_immune_diff GBM_stromal_diff LGG_stromal_diff	48	CPXM2 AQP9 CXCL13 PCOLCE DKK2 C11orf88 ROR2 CD6 ITPRID1 PLA2R1 KRT8 NFKBIZ PTGS2 IGFN1 MXRA5 TNFRSF10C MMP1 PDZK1IP1 SIX6 PTGER2 FCGR3B KRT18 ASIC4 KMO COL1A2 CYP1B1 MEDAG APCDD1L DPP4 COL15A1 SERPINB2 C5orf49 ARSI ARMC3 HPD SKAP1 TNFAIP8 TNFRSF11A DKK1 ST6GALNAC2 CFB LCN2 DAW1 COL5A1 TFPI2 TGFBI MNX1 BIRC3
GBM_immune_diff LGG_immune_diff LGG_stromal_diff	128	CCL22 HCST SIGLEC8 RARRES3 FERMT3 CHRNB2 CIITA BTK CYP19A1 KLHL6 CELSR3 TNF ELAVL2 ANKRD22 ASCL2 TLX1 OLR1 NCF1 SCRT2 HPGDS CACNG2 IL18 SIGLEC1 LST1 RPH3A RGS1 PARVG PARP15 EBI3 ADA2 NAMPT RIPK3 SPI1 TREM2 SLC37A2 SELPLG RTP5 BIN2 SP140 EVI2B TMEM52B LILRA1 SCIMP UNC13A FBP1 APOC2 PTPN6 RASGRP4 CXCL10 SLC7A7 LCP2 ADAP2 PDCD1 TRAF3IP3 CD8B CD84 IGSF6 SCRT1 ODF3B HACD4 CASP4 HAVCR2 CEBPE PYCARD TME…
GBM_stromal_diff LGG_immune_diff LGG_stromal_diff	18	ITGA5 FNDC1 LTBR UCN2 ITK COLEC12 HMOX1 LOX CYR61 TCIM MAST1 ALDH3A1 SLC16A3 GDF5 ACTG2 GMNC CLCF1 MMP9
GBM_immune_diff GBM_stromal_diff	251	GRAP2 MEFV CRTAM IGF1 CXCL3 LAX1 SLC26A10 CLC SCX SELL HTR7 TNFRSF9 PF4 ORM1 INSRR SAA2-SAA4 NFE4 TNFRSF10A IL24 BDKRB1 NME8 TOX3 CELA1 PRSS21 SLAMF1 C3orf52 PPBP IKZF3 FGFR3 HES7 PTGES GPR171 ADAMTS2 DCSTAMP IL1RL2 SFRP2 CCL26 EFNA2 HRH2 CATSPER1 CTSB SRMS PI15 C5orf46 DSE CD177 SIRPG HCAR2 GPR174 APOBEC3A IQANK1 IL21R TRPM2 LGALS12 CDK4 CMKLR1 MME EOMES MCTP2 TREML2 MMP12 IL18RAP CR1 ARHGEF5 CC…
GBM_immune_diff LGG_immune_diff	20	PILRA KCNH4 NAIP FGD2 GRM7 RIMS4 APOC1 GPR12 DIRAS2 SHISA6 RAB3B CHRNA4 APOBEC3H COL2A1 CRYBB1 SPTB PAQR9 DLX1 CEBPB PCDHGA6
GBM_immune_diff LGG_stromal_diff	4	OTP KIF26A CST6 DUSP9
GBM_stromal_diff LGG_immune_diff	8	DCLK3 CHRDL2 LINGO2 DUSP27 PTGFR TMEM171 SCARA5 CLEC4G
GBM_stromal_diff LGG_stromal_diff	37	SUSD2 SERPINF1 CNN1 VGLL3 FN1 LOXL1 STOML3 COL5A2 CD93 TSPAN2 ASPN RHOD OGN ISLR POSTN ITGBL1 STRA6 WISP1 RAB11FIP1 ALDH1A3 LOXL4 MYL9 GJA5 COL12A1 C16orf92 CD36 CD40 P2RY2 G0S2 KDELR3 TTR LOXL2 ADAMTS1 TGFBR2 WNT4 CTHRC1 SMIM18
LGG_immune_diff LGG_stromal_diff	663	CD44 AKAIN1 CXCR4 ADAM12 GDF15 C1RL STYK1 NKX2-5 LPO RDH10 PRKCG SP140L HCN1 LRMDA KCNK3 PHYHIP SPN GRM2 HOXA1 LHFPL2 CMPK2 MAP1LC3C RUNX3 A2M APOBR LRGUK MCUB RFPL2 TEKT1 SRRM4 SSTR2 EPHX3 FOXJ1 SLFN12 SHISAL2B PNMA6F CABP1 GYPC ST8SIA4 RIBC1 SYT13 FRRS1 SLC6A7 LAMP3 SLC16A5 PIRT RBFOX1 FAM163A SERPING1 TMEM156 AC013470.2 RAB3A TMEM151B RGS4 RSPH4A RCSD1 PTPN5 MRGPRF KCNE3 ADGRG5 GNG12 TKTL1 CHR…
GBM_immune_diff	96	PSTPIP1 DLEU7 WSCD1 LBX1 FEV GFPT2 EVI2A TM6SF1 SEZ6 GABRQ IGDCC3 MGST1 NPPA DCX FMN1 VIT LGALS7B FAM3B TNFAIP8L3 TMIGD2 MARVELD3 FBN3 TRIM63 PCDHGA5 TOGARAM2 GPR18 TNFSF13 DISP3 CCER2 FMNL1 COL9A3 NKAIN1 COL11A2 PIK3C2B C14orf39 HOXD12 ABCA6 MEX3A ERFE SAMD11 VMO1 GAS1 CCDC69 AKR1C1 F5 PDGFRA NMU SP8 VGF ARHGEF25 GPR139 GDF7 SLC26A7 FOLR3 NPPB OTOR HIF3A CAMSAP3 PCDHGA7 SGCB PRRG4 PPARG SNX10 PC…
GBM_stromal_diff	135	CLMP GOLT1A KCNK6 GLT8D2 CD1A CAVIN3 FGF17 HIST1H1E GATA6 TNNT3 PLIN2 EMILIN1 ASS1 ADAMTS16 TPBG PAEP IRX3 OMD SVIL FST CAV3 RPS10-NUDT3 TRABD2B PCDH15 SOST OLIG1 GXYLT2 ACTRT3 GBX2 AMPD3 SLIT1 PRRX2 CHMP4C CXCL17 RHBG ADAMTS12 GLCCI1 MMP11 SMOC2 XCL1 HES2 SLC27A6 ANGPTL4 NKAIN4 EGFR GALNT6 HIST1H2BI FBLN2 TMPRSS7 LACC1 EBF2 BTBD11 MFAP2 TNFRSF18 C20orf203 SLC39A8 ZNF560 GPC3 ALAS2 BNC2 HCRT SLC2…
LGG_immune_diff	447	PNCK RIT2 PAX7 RALYL MUM1L1 GLT1D1 PTPRR AL159163.1 PAK1 CCDC177 FRAS1 NAP1L2 CNGB1 EPB41L4B KLHL14 GDA UNC5A CAPS LRFN5 BSN PRKCB ENTPD3 CA11 KCNA1 ANO5 KCNC1 SIAH3 TMEM63C NEFH HS3ST1 GUCY1A1 DMTN ZNF385B CORO2A SLC6A15 SIPA1 DMRT3 DNM1 ASIP KL MYADML2 HPCA PNLDC1 NCDN CYP1A1 SLITRK4 CACNB1 RIIAD1 OPRK1 IL6R DBH CD99 CDH8 PLCXD2 CDHR5 RTN4RL1 ERICH5 CHRNA2 KCNA4 NMNAT2 ZCCHC12 CHRM4 KCNJ6 MFSD4…
LGG_stromal_diff	246	ANKRD45 FSTL1 FEZF1 GALNT3 IGF2BP3 MET BANK1 IRX5 ITGA3 CYP2D6 CCDC153 CNGA3 MYL12A GMPR F2RL1 B3GNT7 FABP5 GCK EN1 LTBP1 CHST6 PKIB BST1 NDNF LPIN3 AHR SKAP2 PRND TNFAIP6 NGFR SLC2A10 PDGFD TTC12 ENO4 ETV7 RASSF10 XAF1 APOA2 ZBED6CL C6orf141 ADAMTSL4 SSC5D TMEM176A HOXA5 GABRE LRRC61 FAM180B TPPP3 GCH1 GPR157 SCNN1B CPA4 GPR1 ROPN1L NPNT PROS1 FHAD1 SPTLC3 MIA TSTD1 GBP4 ATP2A3 TRIM6 TRIP6 CD302…
